# Supplementary material for: ADNP promotes neural differentiation by modulating Wnt/β-catenin signaling
Source: Nat Commun. 2020 Jun 12;11:2984. doi: 10.1038/s41467-020-16799-0 (PMC7293280; doi:10.1038/s41467-020-16799-0)
Supplement: Supplementary file 4 — source data [file 41467_2020_16799_MOESM4_ESM.xlsx]

## Sheet: Figure 1c
Figure1c	anti-ADNP
		anti-GAPDH

## Sheet: Figure 1e
	b-actin	Adnp	Sox7	Sox17	foxa2	Gata4	Gata6
control	20.1448	24.0786	29.955	33.6755	25.6683	28.0668	30.2841
	19.9942	23.7702	30.1444	33.4099	25.5171	28.3853	29.8002
	20.0556	23.7258	29.8127	33.1444	25.516	27.9949	30.0111
Adnp-/-	20.2021	27.6926	26.8117	32.7414	24.8501	27.2941	29.0531
	20.0631	27.444	27.0676	32.9539	25.1231	27.3845	28.9886
	20.1404	27.4914	27.0438	32.5288	25.0771	27.232	29.1607
		1e-05	2e-05
	b-actin	Adnp	Nestin	Pax6	T	Gsc
control	20.4575	27.0934	34.3482	32.0651	32.7572	34.6154
	20.2519	27.1223	34.553	32.1928	32.2101	34.8649
	20.3547	27.1078	34.4506	32.1289	32.4836	34.7402
Adnp-/-	20.3229	29.4481	34.8084	32.7199	33.1805	34.9649
	20.3627	29.803	35.0336	32.9454	33.0914	34.9547
	20.3428	29.6256	35.0257	32.8326	33.136	34.9598
		1.64798e-05	0.00590707	0.000712172	0.0151363	0.0381296
	b-actin	Adnp	pou5f1	Sox2	Nanog	Klf4
control	20.739	26.7166	22.0199	26.0937	18.7648	20.8127
	20.8864	26.8328	21.6995	26.387	19.2843	20.4585
	20.8127	26.7747	21.8597	26.2403	19.0246	20.8703
Adnp-/-	20.3309	28.3676	21.5886	26.6267	19.0494	20.3783
	20.3801	28.4649	21.7271	26.5091	18.9726	20.4902
	20.2816	28.2703	21.4501	26.7443	19.1262	20.3309

## Sheet: Figure 1h
		b-actin	Pax6	pou5f1
D0	control	19.09	31.47	21.28
		19.08	31.14	21.23
		19.09	31.31	21.33
	Adnp-/-	20.13	32.71	22.555
		20.16	32.45	22.54
		20.1	32.58	22.57
D3	control	20.36	31.12	22.285
		20.4	30.93	22.24
		20.32	31.03	22.33
	Adnp-/-	20.58	33.21	22.695
		20.66	32.66	22.66
		20.49	32.94	22.73
D6	control	20.98	30.59	23.09
		21.06	30.45	23.13
		20.77	30.52	23.05
	Adnp-/-	20.48	33.49	23.58
		20.49	33.36	23.5
		20.46	33.43	23.66
D9	control	20.98	31.28	22.915
		21.01	30.84	22.89
		20.84	31.06	22.94
	Adnp-/-	20.47	31.34	24.73
		20.57	30.73	24.75
		20.37	31.04	24.71
		b-actin	Nestin	Adnp	Gsc	T	Gata6	Sox17
D0	control	19.594	33.0498	26.4536	34.9498	31.8997	28.0346	30.5247
		19.3528	33.125	26.2821	36.1452	31.8675	28.038	30.6586
		19.47	33.0874	26.3679	35.5475	31.9319	28.0313	30.3909
	Adnp-/-	21.0271	33.5901	29.6565	36.3171	32.9601	28.1685	30.6393
		20.3816	33.4032	29.1819	34.6476	33.2712	27.9949	30.6843
		20.7	33.7771	29.4192	35.4823	32.649	28.0817	30.5943
D3	control	20.5403	33.3154	26.2115	34.7786	32.7189	27.7945	30.3162
		20.5572	33.473	26.4053	34.4406	33.3565	27.788	30.4831
		20.55	33.1578	26.3084	34.6096	32.0814	27.8009	30.1493
	Adnp-/-	21.072	34.2965	29.406	35.0312	32.7825	26.3458	27.6949
		21.5474	33.3689	29.5673	39.2082	32.6867	26.7137	27.3317
		21.31	35.2241	29.4866	37.1197	32.8783	26.5297	28.058
D6	control	20.9395	32.9448	26.6855	33.2275	31.0246	27.9164	27.5264
		21.2419	32.6523	26.8743	34.207	30.5676	27.731	27.4354
		21.09	33.2373	26.7799	33.7172	31.4816	28.1018	27.6174
	Adnp-/-	20.6097	33.6026	29.3244	33.4158	32.535	24.7373	24.3387
		21.1288	33.2242	29.3533	34.8896	32.3042	24.5316	24.205
		20.86	33.981	29.3388	34.1527	32.7658	24.943	24.4724
D9	control	21.11	31.95	26.61	30.47	28.57	26.3	25.115
		21.15	31.84	27.12	32.12	28.04	25.94	24.7
		21.13	32.06	26.865	31.295	29.1	26.66	25.53
	Adnp-/-	21.01	33.155	29.75	31.64	29.19	24.205	22.965
		22.17	33.32	29.54	32.34	29.2	24.19	23.02
		21.59	32.99	29.645	31.99	29.18	24.22	22.91

## Sheet: Figure s1d
	Gfp	Adnp shRNA
b-actin	23.1441	23.0855
	22.6811	23.4231
	22.3823	23.0249
Adnp	27.1166	29.0932
	27.2817	29.6029
	27.403	29.4756

## Sheet: Figure s1f
	b-actin	Adnp	Pax6	Nestin	T	Gsc	Gata4	sox7	2018-10-04	sox2	nanog
Gfp	16.9	23.44	27.97	28.33	29.99	34.34	25.5	33.0919	17.31	22.46	19.01
	16.81	23.37	28.09	28.83	29.9	34.52	25.43	32.9829	17.12	22.1	18.62
	16.91	23.22	27.88	28.81	29.98	34.7	25.06	32.54	16.99	22.03	18.49
Adnp shRNA	17.6	25.24	29.18	29.85	31.45	35.55	24.28	31.9727	17.87	23.09	19.92
	17.14	25.78	28.96	29.89	30.98	35.04	24.25	31.5658	17.95	22.84	19.67
	17.26	25.91	28.84	29.43	31.02	35.63	24.33	31.55	17.97	22.95	19.65

## Sheet: Figure 2c
		b-actin	Pax6	Olig2	Nestin
control	d0	24.0329	34.4195	38.42	36.59
		24.0186	34.4108	38.8	36.52
		24.0092	34.5633	38.39	36.78
Adnp-/-		23.2758	34.1683	34.71	36.275
		23.1636	34.3113	34.35	36.09
		23.2197	34.0555	34.54	36.46
control	d3	21.8013	31.0291	35.78	33.28
		21.8796	30.7514	35.83	33.62
		21.753	30.6682	35.71	33.75
Adnp-/-		24.7899	35.3813	38.08	34.225
		24.8588	35.1576	38.18	34.27
		24.9568	35.2869	37.98	34.18
control	d4	25.1093	31.9219	35.73	32.54
		25.256	31.7463	35.64	32.57
		25.0026	31.7727	35.55	32.51
Adnp-/-		26.1006	34.7221	38.57	34.99
		26.3523	34.4121	38.585	34.41
		25.8595	34.5658	38.6	34.85
control	d5	22.8538	30.2077	35.62	31.97
		22.7426	30.3541	35.7	32
		22.9386	30.207	35.54	31.94
Adnp-/-		23.7069	33.0296	37.765	34.995
		23.6265	33.0137	37.34	34.88
		23.546	33.0455	38.19	35.11
		b-actin	Nestin
control	d0	23.9641	36.59
		24.1963	36.52
		24.0875	36.78
Adnp-/-		23.372	36.275
		24.2885	36.09
		23.5378	36.46
control	d3	23.6801	33.28
		23.9771	33.62
		23.6161	33.75
Adnp-/-		24.128	34.225
		24.43	34.27
		24.25	34.18
control	d4	23.8627	32.54
		24.6147	32.57
		24.6688	32.51
Adnp-/-		24.1101	34.99
		24.4506	34.41
		24.0718	34.85
control	d5	22.1054	31.97
		22.7988	32
		22.7871	31.94
Adnp-/-		23.1605	34.995
		23.5216	34.88
		23.8828	35.11

## Sheet: Figure 2g
D0		b-actin	Gfap	Tubb3
	control	20.739	38.8953	32.786
		20.8864	40.507	33.3376
		20.8127	37.2836	33.0618
	Adnp-/-	20.3309	39.4489	35.1837
		20.3801	39.45	35.3281
		20.2816	39.4477	35.0392
D19	control	21.5791	32.4724	30.0324
		21.5437	32.2574	30.0032
		21.6145	32.6873	30.0617
	Adnp-/-	21.0872	34.0229	31.5713
		21.2855	33.358	31.1688
		21.1864	33.6904	31.37

## Sheet: Figure 2j
Figure 2j	anti-ADNP
	anti-Tuj1
	anti-GFAP
	anti-GAPDH

## Sheet: Figure s2a
		b-actin	Pax2					b-actin	Nptx2				b-actin	Sox1	Foxd3
	control-D0	20.2951	35.4742				control-D0	21	31.44			control-D0	20.7594	37.3737	35.3737
		20.1428	35.6013					20.57	31.69				20.416	37.4208	35.4208
		20.1982	36.8363					20.76	31.55				20.5434	37.3973	35.3973
	Adnp-/--D0	20.2598	35.9055				Adnp-/--D0	20.13	31.91			Adnp-/--D0	20.5379	36.8767	36.8767
		20.0902	34.9806					20.15	32.2				20.4929	36.3793	36.3793
		20.3656	35.0382					20.14	32.06				20.2532	36.8828	36.8828
	control-D6	22.0411	31.2956				control-D6	20.07	27.92			control-D6	22.4274	33.9524	33.0468
		22.094	31.3704					20.04	28.02				22.2432	33.9571	33.1447
		22.2192	31.3098					20.06	27.96				22.1774	33.8548	33.1813
	Adnp-/--D6	21.7082	34.0316				Adnp-/--D6	20.69	30.27			Adnp-/--D6	21.6515	35.1821	36.94
		21.6663	33.7764					21.24	30.53				21.4587	35.0257	37.0418
		21.7762	33.6822					20.98	30.35				21.4465	35.0325	37.1436

## Sheet: Figure s3a
Fiure s3a
		anti-ADNP
		anti-GAPDH

[truncated: 36 more sheets: Figure s3d, Figure 4c, Figure 4d, Figure 4e, Figures4c, Figure 5b, Figure 5c, Figure 5d, Figure 5f, Figure 5g, Figure 5h, Figure 5j, Figure s5a, Figure s5b, Figure s5c, Figure 6a, Figure 6b, Figure 6c, Figure 6e, Figure 6f …]
